# Supplementary material for: Impact of High Energy Milling and Mineral Additives on a Carbonate–Quartz–Apatite System for Ecological Applications
Source: Materials (Basel). 2025 Jul 26;18(15):3508. doi: 10.3390/ma18153508 (PMC12347609; doi:10.3390/ma18153508)
Supplement: Supplementary file 1 [file materials-18-03508-s001.zip]

Archive with 1 entries (1 files):
- materials-3739312-supplementary.pdf
